# Supplementary material for: Short-Term Pre-Operative Protein Caloric Restriction in Elective Vascular Surgery Patients: A Randomized Clinical Trial
Source: Nutrients. 2021 Nov 11;13(11):4024. doi: 10.3390/nu13114024 (PMC8621550; doi:10.3390/nu13114024)
Supplement: Supplementary file 1 [file nutrients-13-04024-s001.zip]

Archive with 1 entries (1 files):
- nutrients-1439348-supplementary.pdf
